# Supplementary material for: Early death from childhood cancer: First medical record‐level analysis reveals insights on diagnostic timing and cause of death
Source: Cancer Med. 2023 Oct 3;12(19):20201–11. doi: 10.1002/cam4.6609 (PMC10587965; doi:10.1002/cam4.6609)
Supplement: Supplementary file 1 — Tables S1–S2. [file CAM4-12-20201-s001.xlsx]

## Sheet: Table 1
	All Malignancies
	ED (N=45)		NED (N=44)		Test of proportions1	Early Death OR (90% CI)	P
	N	%	N	%	P
Individual Characteristics
Age					0.246
<1 yr	6	13.33	2	4.55		4.71 (0.99 - 22.45)	0.102
1-14 yrs	32	71.11	31	70.45		1.62 (0.66 - 3.98)	0.375
15-29 yrs	7	15.56	11	25		ref
Sex					0.73
Male	26	57.78	27	61.36		ref
Female	19	42.22	17	38.64		1.16 (0.57 - 2.36)	0.731
Race					0.112
White	37	82.22	29	65.91		ref
Other	5	11.11	13	29.55		0.30 (0.12 - 0.78)	0.039
Unknown	3	6.67	2	4.55		1.18 (0.25 - 5.57)	0.864
Ethnicity					1
Non-Hispanic	28	62.22	28	63.64		ref
Hispanic	14	31.11	14	31.82		1.00 (0.47 - 2.14)	1
Unknown	3	6.67	2	4.55		1.50 (0.31 - 7.17)	0.67
Primary Language					0.028
English	30	66.67	37	84.09		ref
Other	4	8.89	5	11.36		0.99 (0.30 - 3.20)	0.985
Unknown	11	24.44	2	4.55		6.78 (1.80 - 25.57)	0.018
Health Insurance					0.132
Private (only)	14	31.11	19	43.18		ref
Public (any)/Uninsured	13	28.89	16	36.36		1.10 (0.47 - 2.57)	0.849
Unknown	18	40	9	20.45		2.71 (1.12 - 6.59)	0.064
Colorado Residence					0.547
Yes	38	84.44	35	79.55		ref
No/Unknown	7	15.56	9	20.45		0.72 (0.29 - 1.79)	0.548
Rural Residence					0.1918
Urban	41	91.11	35	79.55		ref
Rural	3	6.67	8	18.18		0.32 (0.10 - 1.04)	0.111
Unknown	1	2.22	1	2.27		0.85 (0.08 - 9.01)	0.912
Year of Diagnosis					0.944
1995-2000	6	13.33	5	11.36		ref
2001-2005	12	26.67	12	27.27		0.83 (0.25 - 2.77)	0.803
2006-2010	16	35.56	14	31.82		0.95 (0.30 - 3.05)	0.945
2011-2016	11	24.44	13	29.55		0.71 (0.21 - 2.35)	0.633
Type of Malignancy					0.124
Solid	6	13.33	13	29.55		ref
Brain/CNS	24	53.33	16	36.36		3.25 (1.23 - 8.57)	0.046
Hematologic	15	33.33	15	34.09		2.17 (0.79 - 5.95)	0.208
Grade					<.001
Low	1	2.22	12	27.27		ref
High	16	35.56	4	9.09		48.00 (6.87 - 335.08)	0.001
Unknown	28	62.22	28	63.64		12.00 (2.05 - 70.27)	0.021
Stage					0.035
Localized	0	0	6	13.64		ref
Disseminated	7	15.56	7	15.91		^	^
Unknown	38	84.44	31	70.45		^	^
Risk					0.893
Standard risk	5	11.11	5	11.36		ref
High risk	10	22.22	8	18.18		1.25 (0.34 - 4.59)	0.778
Unknown	30	66.67	31	70.45		0.97 (0.32 - 2.97)	0.962
Census Tract Characteristics2
Language Isolation3
Advantaged	21	46.67	24	54.55	0.7585	ref
Disadvantaged	23	51.11	19	43.18		1.38 (0.68 - 2.81)	0.451
Unknown	1	2.22	1	2.27		1.14 (0.11 - 12.32)	0.926
Foreign Born4					0.6935
Advantaged	20	44.44	24	54.55		ref
Disadvantaged	24	53.33	19	43.18		1.52 (0.75 - 3.08)	0.335
Unknown	1	2.22	1	2.27		1.20 (0.11 - 12.95)	0.9
Educational Attainment5					0.8331
Advantaged	23	51.11	20	45.45		ref
Disadvantaged	21	46.67	23	52.27		0.79 (0.39 - 1.61)	0.592
Unknown	1	2.22	1	2.27		0.87 (0.08 - 9.40)	0.923
Poverty6					1
Advantaged	22	48.89	22	50		ref
Disadvantaged	22	48.89	21	47.73		1.05 (0.52 - 2.12)	0.914
Unknown	1	2.22	1	2.27		1.00 (0.09 - 10.79)	1
Table 1. Patient and tumor characteristics in ED vs NED.
1Chi-square test (or Fisher's exact test when expected count includes cells <5) for proportions
2Census tract derived from patient address and divided based on the median value of characteristic among the study population.
3Percentage of households in census tract where no member 14 years old and over (1) speaks only English or (2) speaks a non-English language and speaks English "very well." Disadvantaged: >4.5%.
4Percentage of persons in census tract who are foreign born. Disadvantaged: >6.3%.
5Percentage of persons 25 years and older without a high school degree or equivalent. Disadvantaged: >8.7%.
6Percentage of persons below 100% poverty level. Disadvantaged: >9.3%.
^OR not caluated due to 1 or more empty cells.

## Sheet: Table 2
Disease Category	ED (n = 45)		NED (n = 44)		Early Death OR (90% CI)	P
	N	%	N	%
Brain/CNS Tumors
Medulloblastoma	4	8.89	5	11.36	0.763 (0.181-3.050)	0.971
Atypical Teratoid/Rhabdoid Tumor	4	8.89	0	0	5.477 (1.306-∞)	0.061
Brain/CNS Other	1	2.22	1	2.27	0.978 (0.025-38.472)	1
Choroid Plexus Carcinoma	2	4.44	0	0	2.398 (0.455-∞)	0.2528
High Grade Glioma	12	26.67	1	2.27	15.255 (2.549-336.850)	0.0019
Low Grade Glioma	1	2.22	8	18.18	0.104 (0.005-0.670)	0.0273
Hematologic Malignancies
ALL	9	20	9	20.45	0.973 (0.358-2.641)	1
AML**	5	11.11	1	2.27	5.289 (0.721-127.996)	0.2131
Hodgkin's Lymphoma	0	0	2	4.55	0.398 (0-2.098)	0.2416
Non-Hodgkin's Lymphoma	1	2.22	3	6.82	0.314 (0.012-2.970)	0.5994
Solid Tumors
Wilms Tumor	0	0	3	6.82	0.245 (0-1.104)	0.1166
Neuroblastoma/Related	1	2.22	3	6.82	0.314 (0.012-2.970)	0.5994
Sarcoma (Bone)	1	2.22	2	4.55	0.481 (0.016-6.349)	0.983
Sarcoma (Soft Tissue)	1	2.22	4	9.09	0.227 (0.035-1.480)	0.3467
Solid Tumor (Other)	3	6.67	2	4.55	1.493 (0.221-12.574)	1
Table 2. Specific disease category of cases vs controls.
Abbreviations as follows: ALL- acute lymphoblastic eukemia, AML- acute myeloblastic leukemia

## Sheet: Supplemental Table 1
	Brain/CNS Tumors					Hematologic Malignancies					Solid Tumors
Patient and Tumor Characteristics	ED (N=24)		NED (N=16)		Test of proportions1	ED (N=15)		NED (N=15)		Test of proportions1	ED (N=6)		NED (N=13)		Test of proportions1
	N	%	N	%	P	N	%	N	%	P	N	%	N	%	P
Individual-Level Characteristics
Age					0.1649					1					1
<1 yr	5	20.83	1	6.25		0	0	0	0		1	16.67	1	7.69
1-14 yrs	18	75	12	75		10	66.67	10	66.67		4	66.67	9	69.23
15-29 yrs	1	4.17	3	18.75		5	33.33	5	33.33		1	16.67	3	23.08
Sex					0.1138					1					0.177
Female	12	50	4	25		6	40	6	40		1	16.67	7	53.85
Male	12	50	12	75		9	60	9	60		5	83.33	6	46.15
Race					0.497					0.39					0.145
White	19	79.17	10	62.5		13	86.67	10	66.67		5	83.33	9	69.23
Other	3	12.5	4	25		2	13.33	5	33.33		0	0	4	30.77
Unknown	2	8.33	2	12.5		0		0			1	16.67	0	0
Ethnicity					0.809					1					0.145
Non-Hispanic	12	50	9	56.25		11	73.33	10	66.67		5	83.33	9	69.23
Hispanic	10	41.67	5	31.25		4	26.67	5	33.33		0	0	4	30.77
Unknown	2	8.33	2	12.5		0		0			1	16.67	0	0
Primary Language					0.6648					0.0421					0.3829
English	16	66.67	13	81.25		9	60	13	86.67		5	83.33	11	84.62
Other	3	12.5	1	6.25		1	6.67	2	13.33		0	0	2	15.38
Unknown	5	20.83	2	12.5		5	33.33	0	0		1	16.67	0	0
Health Insurance					0.1387					0.616					1
Private (only)	4	16.67	4	25		7	46.67	10	66.67		3	50	5	38.46
Public (any)/Uninsured	8	33.33	9	56.25		4	26.67	3	20		1	16.67	4	30.77
Unknown	12	50	3	18.75		4	26.67	2	13.33		2	33.33	4	30.77
Colorado Residence					0.4072					1					0.5573
No/Unknown	3	12.5	4	25		2	13.33	3	20		2	33.33	2	15.38
Yes	21	87.5	12	75		13	86.67	12	80		4	66.67	11	84.62
Rural Residence					0.1376					0.7318					0.5573
Urban	23	95.83	12	75		14	93.33	12	80		4	66.67	11	84.62
Rural	1	4.17	4	25		0	0	2	13.33		2	33.33	2	15.38
Unknown	0	0	0	0		1	6.67	1	6.67		0	0	0	0
Year of Diagnosis					0.5406					0.5132					0.5691
1995-2000	2	8.33	2	12.5		3	20	1	6.67		1	16.67	2	15.38
2001-2005	9	37.5	5	31.25		3	20	3	20		0	0	4	30.77
2006-2010	10	41.67	4	25		3	20	6	40		3	50	4	30.77
2011-2016	3	12.5	5	31.25		6	40	5	33.33		2	33.33	3	23.08
Type of Malignancy
Brain/CNS
Hematologic
Solid
Grade					<.001					^					0.264
Low	1	4.17	11	68.75		0	0	0	0		0	0	1	7.69
High	15	62.5	4	25		0	0	0	0		1	16.67	0	0
Unknown	8	33.33	1	6.25		15	100	15	100		5	83.33	12	92.31
Stage					0.447					0.475					0.168
Localized	0	0	0	0		0	0	1	6.67		0	0	5	38.46
Disseminated	2	8.33	1	6.25		1	6.67	2	13.33		4	66.67	4	30.77
Unknown	22	91.67	15	93.75		14	93.33	12	80		2	33.33	4	30.77
Risk					^					0.301					1
Standard risk	0	0	0	0		5	33.33	5	33.33		0	0	0	0
High risk	0	0	0	0		9	60	6	40		1	16.67	2	15.38
Unknown	24	100	16	100		1	6.67	4	26.67		5	83.33	11	84.62
Census Tract Characteristics2
Language Isolation3					0.3656					1					1
Advantaged	10	41.67	9	56.25		7	46.67	8	53.33		4	66.67	7	53.85
Disadvantaged	14	58.33	7	43.75		7	46.67	6	40		2	33.33	6	46.15
Unknown	0	0	0	0		1	6.67	1	6.67		0	0	0	0
Foreign Born4					0.4334					1					1
Advantaged	9	37.5	8	50		7	46.67	8	53.33		4	66.67	8	61.54
Disadvantaged	15	62.5	8	50		7	46.67	6	40		2	33.33	5	38.46
Unknown	0	0	0	0		1	6.67	1	6.67		0	0	0	0
Educational Attainment5					0.6982					1					0.6169
Advantaged	12	50	7	43.75		8	53.33	9	60		3	50	4	30.77
Disadvantaged	12	50	9	56.25		6	40	5	33.33		3	50	9	69.23
Unknown	0	0	0	0		1	6.67	1	6.67		0	0	0	0
Poverty6					1					0.8467					1
Advantaged	12	50	8	50		7	46.67	9	60		3	50	5	38.46
Disadvantaged	12	50	8	50		7	46.67	5	33.33		3	50	8	61.54
Unknown	0	0	0	0		1	6.67	1	6.67		0	0	0	0
Supplemental Table 1. Patient and tumor characteristics in cases vs controls by disease group.
1Chi-square test (or Fisher's exact test when expected count includes cells <5) for proportions	1Chi-square test (or Fisher's exact test when expected count includes cells <5) for proportions
2Census tract derived from patient address and divided based on the median value of characteristic among the study population.	2Census tract derived from patient address and divided based on the median value of characteristic among the study population.
3Percentage of households in census tract where no member 14 years old and over (1) speaks only English or (2) speaks a non-English language and speaks English "very well." Disadvantaged: >4.5%.	3Percentage of households in census tract where no member 14 years old and over (1) speaks only English or (2) speaks a non-English language and speaks English "very well." Disadvantaged: >4.5%.
4Percentage of persons in census tract who are foreign born. Disadvantaged: >6.3%.	4Percentage of persons in census tract who are foreign born. Disadvantaged: >6.3%.
5Percentage of persons 25 years and older without a high school degree or equivalent. Disadvantaged: >8.7%.	5Percentage of persons 25 years and older without a high school degree or equivalent. Disadvantaged: >8.7%.
6Percentage of persons below 100% poverty level. Disadvantaged: >9.3%.	6Percentage of persons below 100% poverty level. Disadvantaged: >9.3%.
^OR not caluated due to 1 or more empty cells.	^OR not caluated due to 1 or more empty cells.

## Sheet: Supplemental Table  2
Patient	Sex	Age at Dx	Diagnosis	Year of Diagnosis	Initial Symptoms Leading to Diagnosis	Brief Narrative Surrounding Death
1	Female	5 to < 10 years	APML	1995-1999	Not documented	unknown- death certificate states APML
2	Male	5 to < 10 years	Anaplastic Astrocytoma (Grade III)	1995-1999	Not documented	unknown- death certificate states brain stem neoplasm
3	Male	15 or more years	Pre-B ALL	1995-1999	Not documented	unknown- death certificate states Pre-B ALL
4	Female	10 to < 15 years	GBM	1995-1999	Persistent nausea, vomiting, and headaches	unknown- death certificate states brain neoplasm
5	Female	1 to < 5 years	AML	1995-1999	6 months of mouth sores, fevers, decreased activity, weight loss, and intermittent emesis	Family refused blood products and elected for only palliative care
6	Male	15 or more years	Pre-B ALL	2011-2016	1 week of abdominal pain, then presented unresponsive in fulminant liver failure	Presented encephalopathic in acute liver failure secondary to leukemic infiltration, developed cerebral edema and pulmonary edema and ultimately family elected to withdraw care
7	Male	1 to < 5 years	Hepatocellular Carcinoma	1995-1999	2 weeks of abdominal distention and fevers	Diagnosed with stage IV hepatocellular carcinoma and family was informed there was no curative therapy to offer, so went home on palliative care
8	Female	15 or more years	T-ALL	2006-2010	1 week of cough, low grade fevers, fatigue, vomiting, diarrhea, and a few days of lethargy	Noted to be H1N1 influenza positive on admission and quickly developed ARDS, pressor-refractory shock, and MOF. Autopsy with both H1N1 and Aspergillus flavius pulmonary infections
9	Female	5 to < 10 years	Anaplastic Astrocytoma (Grade III)	2000-2005	One episode of syncope with incontinence, R sided hemiplegia the next day	After radiation therapy, developed lethargy and weakness and was found to have a large area of tumor necrosis and increased ICP resulting in herniation and death
10	Female	< 1 year	Choroid Plexus Carcinoma	2000-2005	1 week of vomiting with rhinorrhea and one month of halted milestone development	Went home on hospice
11	Male	< 1 year	GBM	2000-2005	Irregular eye movements noted at 2 weeks of age, torticollis at 3 weeks of age, irritability 2 months of age, then R eye droop with dysconjugate gaze on day of presentation	After diagnosis, family elected to withdraw EVD and continue comfort care only and he died in the ICU from increased ICP resulting in herniation
12	Male	1 to < 5 years	DIPG	1995-1999	Nausea and vomiting, ataxia, and abnormal eye movements for 2 weeks	After diagnosis, family elected to pursue in-hospital comfort care and he died from increased ICP resulting in herniation
13	Female	1 to < 5 years	AML	2000-2005	Two months of intermittent lower extremity pain, one week of fevers and was diagnosed with AOM. She then developed extreme lethargy and pallor and was RSV+ at the time of diagnosis	During initial Induction chemotherapy, developed ARDS and MOF in the setting of neutropenia requiring ECMO, ultimately transitioned to comfort care
14	Male	10-15 years	T Cell Lymphoma	2000-2005	Presented to PCP for a flu like illness with a widened mediastinum noted on CXR	Developed PEA arrest after radiation therapy. Autopsy noted diffuse malignant infiltration throughout myocardium resulting in hypertrophic cardiomyopathy and impaired conduction sysytem
15	Female	1 to < 5 years	Medulloblastoma	2000-2005	2 years of anorexia, 1 year of failure to thrive and regression of milestones. Outpatient imaging was scheduled but delayed and she developed 5 days of refusal to walk and eat with worsening lethargy so presented to an outside institution where she recieved large volumes of IVF and subsequently developed apnea and bradycardia. Upon transfer to our institution, emergent imaging noted increased ICP…	She never had any neurologic recovery from her event of acute herniation despite emergent EVD placement, and ultimately parents elected comfort care
16	Male	5 to < 10 years	GBM	2011-2016	1 day of lethargy, nausea, vomiting, gait instability, and confusion. Upon arrival to the ER, was emergently intubated for altered mental status, and imaging demonstrated a hemorrhagic brain tumor	He did not have any neurological recovery from presentation and, after diagnosis, his parents elected for comfort care only
17	Male	10-15 years	T ALL	2000-2005	5 days of fever, headaches, and epistaxis for which a. CBC was obtained and noted a WBC count >200,000	He was admitted for fever and neutropenia and developed typhlitis with Clostridium perfringes bacteremia resulting in MOF and DIC
18	Female	10-15 years	Anaplastic Astrocytoma (Grade III)	2000-2005	2.5 weeks of L arm weakness and a limp from L leg weakness with 2 weeks of a headache prior to seeing PCP who then ordered emergent imaging	Family elected to go home on palliative care after diagnosis
19	Male	1 to < 5 years	DIPG	2000-2005	3 weeks of progressive ataxia and head tilt prior to seeking care	Family elected to pursue in hospital comfort care after diagnosis
20	Female	< 1 year	AT/RT	2000-2005	Noted to have a very large head at first physical exam after birth resulting in brain imaging	After diagnosis, family elected to go home with hospice care
21	Female	15 or more years	APML	2011-2016	One week of fatigue, easy bruising, and back pain	Differentiation syndrome leading to MOF later complicated by lactobacillus bacteremia
22	Male	10-15 years	GBM	2000-2005	Initially presented for acute onset hemiplegia, disarthria, and emesis. CSF was notable for elevated protein and low glucose and he then developed focal seizures with a brain MRI notable for meningeal thickeng and a hyperdense cortical lesions. He underwent multiple LPs and a brain biopsy without an etiology elucidated and ultimatly was treated for HSV and chronic TB meningoencephalitis. New urin…	After a brief attempt at chemotherapy without improvement, his family elected to transition to comfort care
23	Male	5 to < 10 years	CNS T Cell Lymphoma	2006-2010	2 weeks of ataxic gait with intermittent R eye deviation and increased fatigue	After initial biopsy (which was inconclusive), he developed worsening fevers and signs of increased ICP not responsive to medical or surgical management and ultimately was diagnosed post-mortem
24	Male	< 1 year	Neuroblastoma	2006-2010	This infant had prenatally diagnosed congenital heart disease and a prenatally diagnosed suprarenal mass	Died from complications of congenital heart disease
25	Female	5 to < 10 years	Pre-B ALL	2006-2010	Two weeks of a lower lip sore followed by 2 days of fevers, headache, and easy bruising	Developed typhlitis and necrotic bowel complicated by Clostridium dificile bacteremia and sepsis
26	Female	< 1 year	GBM	2006-2010	Previous history of meningitis early in life with a large head circumference but was not diagnosed until she developed acute onset of lethargy with upward gaze palsy	Uncontrollable bleeding during surgical attempt at biopsy
27	Male	5 to < 10 years	Pilocytic Astrocytoma	2006-2010	3 years of mild headaches then a few weeks of worsening frequency, intensity, and no longer responding to OTC medication. On night of diagnosis, awoke with headache and vomiting	After multiple attempts at resection with recurrent increased ICP and seizures, family ultimately elected to pursue comfort care only
28	Male	15 or more years	Anaplastic Astrocytoma (Grade III)	2006-2010	3 weeks of neck pain that then acutely radiated down his leg and was associated with inability to urinate resulting in presentation to care	After diagnosis, he and his family elected to go home on hospice
29	Male	10 to < 15 years	Acute Myelomonocytic Leukemia	2006-2010	3 weeks of mild-moderate abdominal pain then 2 days of acute emesis, moderate to severe abdominal pain, and fatigue	Acute respiratory distress secondary to hyperviscosity syndrome and inability to ventilate and oxygenate
30	Male	1 to < 5 years	Metastatic Melanoma	2006-2010	Born with large nevus and >18 satellite lesions with intracranial leison noted at 3 weeks of age of unceratin etiology but thought to be a lipoma. Two years later, developed 2 weeks of R eye deviation (evalauted by PCP after 1 week, sent home), then ataxia (diagnosed with AOM), and one week later was put down for a nap and was found covered in emesis and unresponsive after which he was brought to…	Acute hemorrhage of intracranial melanoma with herniation
31	Female	1 to < 5 years	Choroid Plexus Carcinoma	2006-2010	3 months of ataxia, increasing gait instability and always falling to the right, recurrent emesis and no weight gain for three months. Referred to outpatient neurology who obtained imaging which identified the tumor	At diagnosis, family elected to go home on hospice
32	Male	10 to < 15 years	Testicular Germ Cell Carcinoma	2006-2010	3 months of abdominal distention with mild abdominal pain that worsening in intensity and frequency, then progressed to nocturnal emesis and fatigue. Presented to PCP two weeks prior to oncologic diagnosis and initially diagnosed with gastritis. Returned two weeks later for persistence of symtoms and CT abdomen then noted a 10 cm testicular mass, large abdominal mass, and evidence of pulmonary me…	Collapsed in the shower in the hospital with PEA arrest and was unable to be revived. Autopsy notable for extensive IVC compression by tumor and extensive pulmomary metastases suggesting impaired venous return with little reserve resulted in his arrest
33	Female	5 to < 10 years	GBM	2006-2010	1 year of decreased reading abilities, 4 weeks of personality change, 10 days of unsteady walking with slurred speech, then acutely increased somnolence, nausea, vomiting, and neck pain	Post debulking surgery, experienced significant cerebral and cerebellar swelling resulting in herniation
34	Male	5 to < 10 years	AT/RT	2006-2010	1 year of slight facial droop, 6 months of headache and emesis that acutely worsened. Presented to an outside ER that diagnosed him with strep pharyngitis and he re-presented two weeks later when imaging was obtained	After diagnosis, family elected to pursue in-hospital comfort care and he died from increased ICP resulting in herniation
35	Female	5 to < 10 years	Medulloblastoma	2006-2010	Presented to PCP for one day of ataxia and severe headache, got a CT the next day and diagnosed with posterior fossa mass. PCP instructed family to take private vehicle to Denver and she acutely herniated and suffered a cardiac arrest while en route	She did not recover from the herniation event and family ultimately elected for comfort care
36	Female	10 to < 15 years	Medulloblastoma	2006-2010	Chronic headaches since childhood that worsened in frequency and intensity over a few weeks and then awoke with a severe headache and emesis. At PCP, was given fluids and migraine cocktail and then became somnolent and started seizing	She had acute herniation at diagnostic presentation that she never recovered from and ultimately her parents elected for comfort care
37	Male	1 to < 5 years	Medulloblastoma	2006-2010	Chronic abdominal pain with two days of ataxia for which he was admitted for IVF. A few hours later, he developed recurrent emesis and then developed seizures and was found to be acutely herniating	Developed fatal arrythmia during CSF drainage and was unable to be resuscitated
38	Male	1 to < 5 years	Pre-B ALL	2006-2010	A few months of fatigue, recurrent fevers, easy bruising, and night sweats with 2 weeks of	Developed leg pain and emesis during induction and was laid down for a nap after a dose of oral narcotic, later found deceased in his bed with autopsy findings of fulminant necrotic pancreatitis with intra-abdominal hemorrhage
39	Female	1 to < 5 years	AT/RT	2011-2016	One month of recurrent emesis, red eyes, fevers, and increased sleep needs for which she was diagnosed with viral illnesses and then developed somnolence and underwent intracranial imaging	Once diagnosed with metastatic AT/RT, family elected to go home on palliative care
40	Male	15 or more years	Pre-B ALL	2011-2016	One month of fever and two weeks of severe fatigue and dyspnea on exertion with 10 pound weight loss	Presented with typhlitis complicated by necrotic bowel and, shortly post-operatively, developed a large occlusive thrombus to his SVC and IVC which resulted in anoxic brain injury
41	Female	< 1 year	AT/RT	2011-2016	Rapidly increasing head circumference led to imaging	Obstructive hydrocephalus led to herniation
42	Male	1 to < 5 years	T ALL	2011-2016	Three weeks of intermittent fevers, decreased appetite, and intermittent emesis	He had hyperleukocytosis complicated by severe cerebral hemorrhages and cerebral edema, ultimately resulting in irreversible neurologic injury
43	Male	15 or more years	Embryonal Rhabdomyosarcoma	2011-2016	Three months of urinary retention and three weeks of lower back pain	Suddenly collapsed at home and found to have a large saddle pulmonary embolus on autopsy
44	Female	5 to < 10 years	Osteosarcoma	2011-2016	Several months of knee pain followed by weight loss	After diagnosis of metastatic osteosarcoma, family elected to go home on hospice
45	Male	1 to < 5 years	Pre-B ALL	2011-2016	One week of fever and ataxia attributed to AOM and viral illness, then facial droop and lethargy, ultimately with meningitis at time of diagnosis	Multiple intracranial infarctions in the setting of leukemia and meningitis led to irreversible neurologic injury
Supplemental Table 2. Brief overview of patient course
Abbreviations are as follows: APML- acute promyelocytic leukemia, ARDS- acute respiratory distress syndrome, MOF- multi-organ failure, EVD- external ventricular drain, ICP- intracranial pressure, AOM- acute otitis media, ECMO- extracorporeal membranous oxygenation, PEA- pulseless electrical activity, DIC- diffuse intravascular coagulopathy, CSF- cerebrospinal fluid .
So they wanted figures to be in this file for ease of reviewers- should I leave it at the end or put it in the main text?
It’s fine to have them at the end if they didn’t specify.
